# Supplementary material for: Influence of Aqueous Phase Composition on Double Emulsion Stability and Colour Retention of Encapsulated Anthocyanins
Source: Foods. 2021 Dec 23;11(1):34. doi: 10.3390/foods11010034 (PMC8750255; doi:10.3390/foods11010034)
Supplement: Supplementary file 1 [file foods-11-00034-s001.zip]

Archive with 1 entries (1 files):
- foods-1499300-supplementary.pdf
